# Supplementary material for: Anatomical structures of fine roots of 91 vascular plant species from four groups in a temperate forest in Northeast China
Source: PLoS One. 2019 May 1;14(5):e0215126. doi: 10.1371/journal.pone.0215126 (PMC6494041; doi:10.1371/journal.pone.0215126)
Supplement: S1 Table — (XLS) [file pone.0215126.s001.xls]

## Sheet: Sheet3
New Phytologist Supporting Information
Article title: Anatomical structures of fine roots in 91 vascular plant species from four groups in a temperate forest in northeast China
Authors: Hongfeng Wang, Zhengquan Wang, Xueyun Dong
Table S1 Materials
Group	Scientific name	Family	Tolerance classes	Subterraneous stem	Hydrophytes
Woody plants	Acer tataricum	Aceraceae	Midtolerant	-
Woody plants	Betula platyphylla	Betulaceae	Tolerant	-
Woody plants	Corylus mandshurica	Betulaceae	Intolerant	-
Woody plants	Fraxinus mandschurica	Oleaceae	Midtolerant	-
Woody plants	Juglans mandshurica	Juglandaceae	Tolerant	-
Woody plants	Lonicera chrysantha	Caprifoliaceae	Midtolerant	-
Woody plants	Maackia amurensis	Caesalpiniaceae	Tolerant	-
Woody plants	Malus baccata	Rosaceae	Intolerant	-
Woody plants	Menispermum dauricum	Menispermaceae	Intolerant	-
Woody plants	Padus maackii	Rosaceae	Intolerant	-
Woody plants	Padus racemosa	Rosaceae	Intolerant	-
Woody plants	Phellodendron amurense	Rutaceae	Intolerant	-
Woody plants	Philadelphus schrenkii	Saxifragaceae	Midtolerant	-
Woody plants	Rosa davurica	Rosaceae	Intolerant	-
Woody plants	Rubus crataegifolius	Rosaceae	Intolerant	-
Woody plants	Salix matsudana	Salicaceae	Tolerant	-
Woody plants	Schisandra chinensis	Schisandraceae	Tolerant	-
Woody plants	Sorbaria sorbifolia	Rosaceae	Intolerant	-
Woody plants	Spiraea chamaedryfolia	Rosaceae	Intolerant	-
Woody plants	Spiraea salicifolia	Rosaceae	Tolerant	-
Woody plants	Syringa reticulata	Oleaceae	Intolerant	-
Woody plants	Ulmus davidiana	Ulmaceae	Midtolerant	-
Woody plants	Viburnum opulus	Caprifoliaceae	Tolerant	-
Fern	Adiantum pedatum	Adiantaceae	Tolerant	+
Fern	Athyrium brevifrons	Athyriaceae	Tolerant	+
Fern	Athyrium sinense	Athyriaceae	Tolerant	+
Fern	Cystopteris sudetica	Athyriaceae	Tolerant	+
Fern	Equisetum hyemale	Equisetaceae	Midtolerant	+
Fern	Equisetum pratense	Equisetaceae	Intolerant	+
Fern	Matteuccia struthiopteris	Athyriaceae	Tolerant	+
Fern	Onoclea sensibilis	Onocleaceae	Tolerant	+
Fern	Pseudocystopteris spinulosa	Athyriaceae	Tolerant	+
Eudicot herbs	Acalypha australis	Euphorbiaceae	Intolerant	-
Eudicot herbs	Actinostemma tenerum	Cucurbitaceae	Tolerant	-	+
Eudicot herbs	Adenocaulon himalaicum	Asteraceae	Intolerant	+
Eudicot herbs	Adoxa moschatellina	Adoxaceae	Midtolerant	+
Eudicot herbs	Aegopodium alpestre	Apiaceae	Midtolerant	+
Eudicot herbs	Amaranthus blitum	Amaranthaceae	Intolerant	-
Eudicot herbs	Amphicarpaea edgeworthii	Fabaceae	Midtolerant	-
Eudicot herbs	Aquilegia oxysepala	Ranunculaceae	Midtolerant	-
Eudicot herbs	Artemisia annua	Asteraceae	Intolerant	-
Eudicot herbs	Artemisia integrifolia	Asteraceae	Tolerant	+
Eudicot herbs	Artemisia rubripes	Asteraceae	Intolerant	+
Eudicot herbs	Artemisia scoparia	Asteraceae	Intolerant	-
Eudicot herbs	Aster tataricus	Asteraceae	Midtolerant	+
Eudicot herbs	Aster trinervius	Asteraceae	Midtolerant	+
Eudicot herbs	Axyris amaranthoides	Chenopodiaceae	Intolerant	-
Eudicot herbs	Bidens tripartita	Asteraceae	Tolerant	-
Eudicot herbs	Brachybotrys paridiformis	Boraginaceae	Midtolerant	+
Eudicot herbs	Bupleurum longiradiatum	Apiaceae	Midtolerant	+
Eudicot herbs	Caltha palustris	Ranunculaceae	Tolerant	-
Eudicot herbs	Cardamine leucantha	Brassicaceae	Midtolerant	+
Eudicot herbs	Chenopodium album	Chenopodiaceae	Intolerant	-
Eudicot herbs	Chrysosplenium sinicum	Saxifragaceae	Tolerant	+
Eudicot herbs	Cicuta virosa	Umbelliferae	Hydrophyte	+
Eudicot herbs	Cirsium spicatum	Asteraceae	Intolerant	-
Eudicot herbs	Crepis tectorum	Asteraceae	Intolerant
Eudicot herbs	Erigeron annuus	Asteraceae	Intolerant	-
Eudicot herbs	Filipendula palmata	Rosaceae	Midtolerant	+
Eudicot herbs	Galeopsis bifida	Labiatae	Midtolerant	-
Eudicot herbs	Geranium wilfordii	Geraniaceae	Intolerant	+
Eudicot herbs	Geum aleppicum	Rosaceae	Intolerant	-
Eudicot herbs	Hypericum ascyron	Guttiferae	Midtolerant	-
Eudicot herbs	Impatiens noli-tangere	Balsaminaceae	Tolerant	-
Eudicot herbs	Lactuca raddeana	Asteraceae	Intolerant	-
Eudicot herbs	Lamium album	Labiatae	Midtolerant	-
Eudicot herbs	Lycopus lucidus	Labiatae	Tolerant	+
Eudicot herbs	Melilotus officinalis	Fabaceae	Intolerant	-
Eudicot herbs	Nabalus tatarinowii	Asteraceae	Midtolerant	-
Eudicot herbs	Oenothera biennis	Onagraceae	Intolerant	-
Eudicot herbs	Picris dahurica	Asteraceae	Intolerant	-
Eudicot herbs	Plantago major	Plantaginaceae	Intolerant	+
Eudicot herbs	Polygonum amphibium	Polygonaceae	Hydrophyte	+
Eudicot herbs	Potentilla cryptotaeniae	Rosaceae	Intolerant	-
Eudicot herbs	Ranunculus franchetii	Ranunculaceae	Tolerant	-
Eudicot herbs	Saussurea neoserrata	Asteraceae	Midtolerant	+
Eudicot herbs	Scutellaria pekinensis	Labiatae	Tolerant	+
Eudicot herbs	Sium suave	Umbelliferae	Hydrophyte	-	+
Eudicot herbs	Stachys baicalensis	Labiatae	Tolerant	+
Eudicot herbs	Stellaria radians	Caryophyllaceae	Intolerant	+
Eudicot herbs	Trifolium pratense	Fabaceae	Intolerant	-
Eudicot herbs	Veronicastrum sibiricum	Scrophulariaceae	Midtolerant	+
Eudicot herbs	Vicia cracca	Fabaceae	Intolerant	-
Eudicot herbs	Xanthium strumarium	Asteraceae	Intolerant	-
Monocots	Lilium distichum	Liliaceae	Tolerant	+
Monocots	Elymus dahuricus	Gramineae	Intolerant	-
Monocots	Zizania latifolia	Gramineae	Hydrophyte	+	+
Monocots	Carex siderosticta	Cyperaceae	Tolerant	+
Monocots	Eleocharis mamillata	Cyperaceae	Tolerant	+
Monocots	Commelina communis	Commelinaceae	Tolerant	+
Monocots	Alisma plantago-aquatica	Alismataceae	Hydrophyte	+	+
Monocots	Sagittaria trifolia	Alismataceae	Hydrophyte	+	+
