# Supplementary material for: Anatomical structures of fine roots of 91 vascular plant species from four groups in a temperate forest in Northeast China
Source: PLoS One. 2019 May 1;14(5):e0215126. doi: 10.1371/journal.pone.0215126 (PMC6494041; doi:10.1371/journal.pone.0215126)
Supplement: S2 Table — (XLS) [file pone.0215126.s002.xls]

## Sheet: Sheet1
			cortical thickness (CT)(mm)	standard deviation		stele diameter (mm)	standard deviation		diameter (mm)	standard deviation		stele to root diameter ratio (S/D)	standard deviation		number of cortical cell layers	standard deviation		diameter of cortical cell (μm)	standard deviation		xylem cell diameter (mm)	standard deviation		xylem cell area (μm2)	standard deviation
monocots	1		0.08	0.05		0.03	0.02		0.19	0.12		0.2	0		4.51	1.86		20.87	4.28		0.06	0.02		0.08	0.04
	2		0.22	0.19		0.1	0.08		0.56	0.47		0.21	0.06		6.8	2.25		26.32	9.03		0.09	0.03		0.14	0.06
	3		0.15	0.08		0.14	0.05		0.45	0.17		0.35	0.13		7.05	1.31		24.35	1.49		0.11	0.05		0.14	0.11
herbaceous eudicot	1		0.06	0.02		0.03	0.01		0.17	0.06		0.2	0.04		3.61	1.08		17.05	5.01		0.06	0.02		0.06	0.02
	2		0.09	0.08		0.08	0.07		0.29	0.23		0.27	0.12		4.53	2.22		19.04	6.21		0.08	0.02		0.1	0.05
	3		0.12	0.08		0.15	0.11		0.41	0.21		0.35	0.13		5.2	2.72		19.8	8.33		0.11	0.03		0.14	0.05
	4		0.12	0.07		0.22	0.1		0.52	0.19		0.41	0.12		5.66	3.03		17.24	6.83		0.12	0.03		0.13	0.04
	5		0.07	0.09		0.37	0.24		0.7	0.21		0.48	0.17		5.8	5.53		12.43	8.39		0.15	0.02		0.17	0.04
woody plant	1		0.07	0.03		0.05	0.03		0.2	0.08		0.22	0.09		4.44	1.31		13.82	3.03		0.06	0.01		0.05	0.01
	2		0.07	0.03		0.06	0.03		0.22	0.09		0.27	0.11		4.37	1.6		14.84	3.47		0.07	0.02		0.06	0.02
	3		0.06	0.04		0.09	0.04		0.26	0.08		0.36	0.11		4.01	2.53		13.3	6.85		0.08	0.02		0.07	0.02
	4		0.06	0.05		0.15	0.07		0.35	0.15		0.43	0.12		3.96	3		10.27	6.97		0.09	0.02		0.09	0.02
	5		0.02	0.04		0.55	0.59		0.93	0.77		0.53	0.12		1.46	2.68		3.43	5.76		0.17	0.09		0.17	0.08
	6		0	0		1.02	0.82		1.63	1.21		0.59	0.11		0	0		0	0		0.28	0.2		0.25	0.16
	7		0	0		2.48	1.4		3.52	1.64		0.7	0.1		0	0		0	0		0.41	0.28		0.39	0.26
fern	1		0.09	0.03		0.04	0.01		0.23	0.06		0.17	0.05		4.14	0.57		24.29	4.26		0.07	0.02		0.08	0.04
	2		0.1	0.03		0.05	0.02		0.27	0.08		0.2	0.05		4.29	0.96		24.82	7.49		0.08	0.02		0.11	0.05
	3		0.14	0.05		0.09	0.04		0.41	0.14		0.22	0.04		6.49	1.84		26.23	4.41		0.09	0.02		0.14	0.06
	5		0.22	0.1		0.16	0.09		0.65	0.28		0.24	0.05		8.28	2.11		29.08	3.63		0.13	0.08		0.23	0.16
