# Supplementary material for: Anatomical structures of fine roots of 91 vascular plant species from four groups in a temperate forest in Northeast China
Source: PLoS One. 2019 May 1;14(5):e0215126. doi: 10.1371/journal.pone.0215126 (PMC6494041; doi:10.1371/journal.pone.0215126)
Supplement: S3 Table — (XLS) [file pone.0215126.s003.xls]

## Sheet: Sheet1
		Order	cortical thickness (μm)	stele diameter (μm)	diameter (μm)	stele to root diameter ratio (S/D)	number of cortical cell layers	diameter of cortical cell (μm)	xylem cell diameter (μm)	xylem cell area (μm2)
Fern	Athyrium brevifrons Nakai ex Kitag.	1	100	41.2	266	0.2	4.4	24.8	56.6	56
	Athyrium brevifrons Nakai ex Kitag.	2	129.8	82	361.8	0.2	4.6	29.3	110.3	162.2
	Athyrium brevifrons Nakai ex Kitag.	3	131.9	84.2	367.2	0.2	5.4	29.1	94.7	156
	Athyrium brevifrons Nakai ex Kitag.	4	328.9	295.3	978.3	0.3	10.6	30.7	238.1	397.7
	Athyrium sinense Rupr.	1	84.8	27.6	217.8	0.1	4.8	26.2	57.5	48.6
	Athyrium sinense Rupr.	2	104.2	46.7	272.6	0.2	4.2	20.9	76.8	90.6
	Athyrium sinense Rupr.	3	160.1	88	435.1	0.2	5	27.3	125.1	234.6
	Athyrium sinense Rupr.	4	317.8	224.1	923.4	0.2	10.4	33.7	193.2	371.7
	Matteuccia struthiopteris (Linn.) Todaro	1	65.5	25.8	167.8	0.2	3.8	20.4	62.7	55.5
	Matteuccia struthiopteris (Linn.) Todaro	2	76.9	33.1	203.9	0.2	4	22.1	59.2	69.9
	Matteuccia struthiopteris (Linn.) Todaro	3	100.5	51.6	273.1	0.2	5.8	26.7	89.4	118.1
	Matteuccia struthiopteris (Linn.) Todaro	4	152.7	117.3	464.1	0.3	7.6	29.8	112.2	182.4
	Onoclea sensibilis var. interrupta Maxim	1	74.5	30.7	190.8	0.2	3.8	20	62.7	51.7
	Onoclea sensibilis var. interrupta Maxim	2	90.2	37.1	238.5	0.2	4	21.8	70.5	73.8
	Onoclea sensibilis var. interrupta Maxim	3	180.7	103.5	492.6	0.2	9.6	26.9	109.5	204.7
	Adiantum pedatum L.	1	74.5	24.8	182.5	0.1	4	30.6	98.5	168.3
	Adiantum pedatum L.	2	87.4	30.5	226.1	0.1	3	34.4	112.3	187.9
	Adiantum pedatum L.	3	156.8	87.1	430.2	0.2	8	21.9	56.6	44.1
	Adiantum pedatum L.	4	160	94.5	424.4	0.2	6.8	24.2	36.8	26.6
	Cystopteris sudetica A. Br. et Milde	1	139.8	60	348.2	0.2	5	27	69.8	70.8
	Cystopteris sudetica A. Br. et Milde	2	152	74.8	415.2	0.2	6.6	36	87.8	117.1
	Cystopteris sudetica A. Br. et Milde	3	252.3	184.5	724.4	0.3	8.4	34	101.4	119.3
	Pseudocystopteris spinulosa (Maxim.) Ching	1	50.5	33.7	154.6	0.2	3.2	18.2	54.7	44.6
	Pseudocystopteris spinulosa (Maxim.) Ching	2	57	51.6	175.3	0.3	4.2	13.3	69.7	63
	Pseudocystopteris spinulosa (Maxim.) Ching	3	110	125.7	368.7	0.3	7	18.1	86.5	110.8
	Equisetum hyemale Linn.	1	110.1	34.2	266.8	0.1	3.8	28.8	55.5	83.3
	Equisetum hyemale Linn.	2	98.3	39.7	255	0.2	4	18.4	53	62.3
	Equisetum hyemale Linn.	3	81.9	55.1	285.3	0.2	4.2	26.4	74.9	121.6
	Equisetum hyemale Linn.	4	126.9	77.2	438	0.2	6	27	88.2	147
	Equisetum pratense Ehrhart	1	100.4	49.4	267.1	0.2	4.5	22.6	84.7	133.6
	Equisetum pratense Ehrhart	2	94.9	42.5	240.8	0.2	4	27.2	90.8	130.2
	Equisetum pratense Ehrhart	3	107.5	71.2	302	0.2	5	25.7	95.9	182.7
Eudicot herbs	Chenopodium album L.	1	61.1	18.4	93.1	0.2	2.6	14.4	75.3	69.7
	Chenopodium album L.	2	70.1	63.3	221.4	0.3	3.6	24.9	80.3	90.1
	Chenopodium album L.	3	61.6	105.8	278.9	0.3	3	19.2	123.5	220.6
	Axyris amaranthoides Linn.	1	41.6	28.7	115.1	0.3	2.8	18.1	43.4	39.2
	Axyris amaranthoides Linn.	2	21	211.6	301.1	0.7	2	12.4	84.4	90.8
	Axyris amaranthoides Linn.	3	23.4	198.4	328.3	0.6	2.6	15.9	88.3	102.2
	Amaranthus blitum L.	1	35.2	33.8	104.2	0.3	2.8	9.7	68.4	53
	Amaranthus blitum L.	2	46	101.7	225.5	0.4	3.4	17	105.7	173.2
	Amaranthus blitum L.	3	48.8	497.2	695.9	0.6	1.6	9.6	175.2	275.1
	Xanthium strumarium Lour.	1	64	32.5	181	0.2	4	14.9	72.3	79.5
	Xanthium strumarium Lour.	2	87.2	49	258.2	0.2	4.6	20.2	65.4	80.9
	Xanthium strumarium Lour.	3	150.9	196.7	529.3	0.4	7.2	24.8	117.5	157.1
	Acalypha australis Linn.	1	38.3	21.8	102.4	0.2	2	16.1	71.1	51.3
	Acalypha australis Linn.	2	57.6	34.5	160.9	0.2	3	22	84.8	107.3
	Acalypha australis Linn.	3	59	49.8	183.7	0.3	3.2	17.6	78.3	143.7
	Acalypha australis Linn.	4	61	139	311.5	0.4	2	13.7	122.5	152
	Acalypha australis Linn.	5	8.8	728.4	994	0.7	0	0	166.5	198.6
	Galeopsis bifida Boenn.	1	62.7	30.2	163	0.2	3	21.9	47.8	44.6
	Galeopsis bifida Boenn.	2	117.5	73.3	332.2	0.2	4.6	25.3	81.9	99.7
	Galeopsis bifida Boenn.	3	148.2	257.2	575.8	0.4	6	26.9	162.2	193.1
	Artemisia annua L.	1	90.8	29.8	136.4	0.2	2	18.8	142	152.3
	Artemisia annua L.	2	67.9	241.7	388.4	0.6	5.2	17.9	108.7	173.3
	Artemisia annua L.	3	49.3	328.8	491.7	0.6	3.2	8.9	119.1	137.2
	Bidens tripartita L.	1	64.3	23.9	156.3	0.2	4.2	19.6	45.2	38.6
	Bidens tripartita L.	2	109	38.7	265.7	0.1	4.6	22.2	80.7	83
	Bidens tripartita L.	3	217.4	92.3	564.4	0.2	6.2	28.6	92.4	152.3
	Impatiens noli-tangere Linn.	1	87.4	56.9	252.2	0.2	4	24	62.4	76.3
	Impatiens noli-tangere Linn.	2	130.1	145.6	421.6	0.3	5.4	23.6	119.3	211.4
	Scutellaria pekinensis Maxim.	1	38.2	20.7	94.9	0.2	2.4	10.8	59.6	44.6
	Scutellaria pekinensis Maxim.	2	46.3	25.1	116.1	0.2	2.8	13.4	60.4	52.4
	Scutellaria pekinensis Maxim.	3	77.5	65.6	225.8	0.3	4	14.2	84.9	89.8
	Crepis tectorum Huds.	1	65	30.6	170.6	0.2	3	15.7	57.3	43.9
	Crepis tectorum Huds.	2	75.8	42.5	195.3	0.2	3.4	20.9	68.9	64.8
	Crepis tectorum Huds.	3	87.4	110.4	304.3	0.4	3.6	24.9	109.7	118.7
	Crepis tectorum Huds.	4	111.1	255.7	522.4	0.5	4.2	26.2	85.7	102.4
	Erigeron annuus (L.) Desf.	1	75.9	32.7	176.8	0.2	3.2	22.8	78.3	71.5
	Erigeron annuus (L.) Desf.	2	63.4	32.1	167.8	0.2	4.6	14.1	66.6	68.4
	Erigeron annuus (L.) Desf.	3	75.4	68.5	231.9	0.3	4.6	17.9	94.1	117.3
	Erigeron annuus (L.) Desf.	4	137.6	484.6	792.1	0.6	7.6	17.2	177.2	162.4
	Potentilla cryptotaeniae Maxim.	1	36.6	38	125.7	0.3	3.2	11	50.7	0
	Potentilla cryptotaeniae Maxim.	2	31	85.1	165.7	0.5	2.8	10.4	52.2	54.9
	Potentilla cryptotaeniae Maxim.	3	29.3	148	237.5	0.6	1	5.4	88.7	86
	Potentilla cryptotaeniae Maxim.	4	86.4	214.8	423.8	0.5	5	21.5	84	108.6
	Picris dahurica DC.	1	56.9	31.4	155	0.2	2.8	13.8	59.3	65.1
	Picris dahurica DC.	2	62.7	45.9	177.5	0.3	3.8	20.3	82.2	113.3
	Picris dahurica DC.	3	63.6	168.4	319.6	0.5	3.4	17.4	136.7	183.8
	Picris dahurica DC.	4	105.9	273.7	514	0.5	4.8	20.1	154.5	194.6
	Melilotus officinalis	1	72.2	43.2	211.5	0.2	4	11.4	75	64.2
	Melilotus officinalis	2	43.7	191.5	380.4	0.5	3.8	13.5	91	133.4
	Melilotus officinalis	3	2.9	382.9	574.7	0.7	0	0	71.3	150.7
	Oenothera biennis L.	1	48.4	77.1	214.6	0.3	3	16.3	67.7	77.8
	Oenothera biennis L.	2	45	31.1	133.1	0.2	2.2	9.2	98.8	123.2
	Oenothera biennis L.	3	74.4	75.3	236.1	0.3	4	17.1	134.9	158.5
	Oenothera biennis L.	4	97	300.8	688	0.4	6.6	15.3	141.3	154.7
	Lactuca raddeana Maxim.	1	99.8	70.1	299.3	0.2	4.8	20.1	82.8	93.6
	Lactuca raddeana Maxim.	2	54.7	45	167.3	0.3	3	15.6	72.3	77.7
	Lactuca raddeana Maxim.	3	127.9	109	360.6	0.3	5.6	23.4	103.8	107.1
	Plantago major Linn.	1	56.3	32.3	159.3	0.2	4.2	15.1	65.3	81.7
	Plantago major Linn.	2	96.6	59.5	262.6	0.2	5.2	18.2	106.9	147.8
	Plantago major Linn.	3	341.9	225.5	946.9	0.2	13	23.1	155.7	180.2
	Sium suave Walt.	1	73.5	37.7	187.7	0.2	3.8	19.1	69.2	100.8
	Sium suave Walt.	2	473.5	408	1489.9	0.3	8.6	30.4	167.9	237.8
	Cirsium spicatum (Maxim.) Matsum.	1	28.1	45	180.2	0.1	3	16.5	76.8	74.2
	Cirsium spicatum (Maxim.) Matsum.	2	87.1	36.7	225.9	0.2	4.6	17.8	65.4	52.9
	Cirsium spicatum (Maxim.) Matsum.	3	114.3	55.4	298.7	0.2	4.8	24.8	72.2	72.7
	Cirsium spicatum (Maxim.) Matsum.	4	137.9	262.6	613.6	0.4	7.2	25.2	146.9	125.1
	Nabalus tatarinowii (Maxim.) Nakai	1	54.5	32.4	158.6	0.2	3.6	11.6	60	45.5
	Nabalus tatarinowii (Maxim.) Nakai	2	60.1	39.7	168.1	0.2	3.8	10.7	79.3	72.2
	Nabalus tatarinowii (Maxim.) Nakai	3	94.5	215.6	492.2	0.4	2.4	17.1	161.1	190.5
	Artemisia scoparia Waldst. et Kit.	1	42.6	31.1	134.6	0.2	2.8	11.2	69.2	83.3
	Artemisia scoparia Waldst. et Kit.	2	70.4	117.3	273.8	0.4	3.6	21.5	69	70.6
	Artemisia scoparia Waldst. et Kit.	3	84.2	142.4	333.3	0.4	4	17.7	96.3	145.5
	Trifolium pratense Linn.	1	70	34.6	194.3	0.2	4.8	14.9	60.3	51.5
	Trifolium pratense Linn.	2	74.4	43.8	219.9	0.2	4.4	13.1	60	56.4
	Trifolium pratense Linn.	3	81	102.3	295.5	0.3	4	17.5	85.4	107
	Trifolium pratense Linn.	4	48.2	211.4	452.4	0.5	2.2	9.1	89.2	122.7
	Hypericum ascyron L.	1	46.4	32.5	147.8	0.2	4	15.8	50.7	46.2
	Hypericum ascyron L.	2	54	34.4	169.1	0.2	4.8	17.2	50.6	51.2
	Hypericum ascyron L.	3	62.1	83.5	212.3	0.4	4.6	13.6	48.3	54.4
	Hypericum ascyron L.	4	91.3	218.2	437.6	0.5	7.8	16	80.6	84.7
	Lamium album L.	1	29.3	17.5	76.2	0.2	2.4	6.9	57	59.9
	Lamium album L.	2	37.7	30	113.8	0.3	3	7.3	61.2	58.2
	Lamium album L.	3	104.6	134.5	368	0.3	7.2	14.7	123.7	124.6
	Caltha palustris Linn.	1	82.6	33.3	214.5	0.2	4.4	21.2	73.2	73.5
	Caltha palustris Linn.	2	400.4	148.9	996.8	0.2	14.4	33.9	112.7	173.9
	Ranunculus franchetii De Boiss	1	80.8	29.3	202.3	0.1	3.8	28.5	77.3	67.1
	Ranunculus franchetii De Boiss	2	107.1	50.5	288.4	0.2	4.6	26.6	98.1	103.8
	Ranunculus franchetii De Boiss	3	242.5	110.1	621.5	0.2	8	30.5	137.5	204.3
	Geum aleppicum Jacq.	1	49.4	28.8	135.1	0.2	3.2	16.3	54.6	34.7
	Geum aleppicum Jacq.	2	58.9	38.4	187.9	0.2	3.4	13.9	72.9	73.3
	Geum aleppicum Jacq.	3	46.7	93.8	206.9	0.4	3.8	14.4	99.4	103.5
	Geum aleppicum Jacq.	4	85.3	374.1	725.1	0.5	4.2	10.7	171.8	157.2
	Adoxa moschatellina Linn.	1	74.6	31.9	196.2	0.2	2.6	29.2	65.7	70.8
	Adoxa moschatellina Linn.	2	99.4	44.3	260.1	0.2	3.4	35.5	90.6	112.3
	Adoxa moschatellina Linn.	3	97	50.3	272	0.2	3.6	27.8	107.9	128.3
	Aegopodium alpestre Ledeb.	1	46.2	19.9	122.7	0.2	1.8	15.5	44.5	49.3
	Aegopodium alpestre Ledeb.	2	49	24.6	135.5	0.2	2.8	13.4	39.7	37.8
	Aegopodium alpestre Ledeb.	3	46.8	31.5	146.4	0.2	2.4	10.9	57	45.5
	Aegopodium alpestre Ledeb.	4	48.6	58.9	185.4	0.3	4	15.5	91.8	119.9
	Aegopodium alpestre Ledeb.	5	5.7	202.5	568.7	0.4	6	14.8	145.3	201.2
	Cicuta virosa Linn.	1	67.9	24.2	168.2	0.1	4	21.1	41.7	33.3
	Cicuta virosa Linn.	2	117	45.8	290.6	0.2	4.6	23.1	65.5	72.9
	Cicuta virosa Linn.	3	362.6	320.3	1058.1	0.3	10.4	33.9	169.9	247.4
	Bupleurum longiradiatum Turcz.	1	53.4	33.2	155.3	0.2	2.8	17.6	51.8	37.3
	Bupleurum longiradiatum Turcz.	2	55.9	32.9	159.7	0.2	2.4	15.2	64.4	50.6
	Bupleurum longiradiatum Turcz.	3	72.6	55.8	208.1	0.2	3.4	20.8	75.2	67.6
	Bupleurum longiradiatum Turcz.	4	72.2	70.4	224	0.3	3.4	16.5	87.9	100.3
	Bupleurum longiradiatum Turcz.	5	70.7	298.1	538.8	0.5	4	16.8	128.1	131.9
	Artemisia rubripes Kitag.	1	56.5	31.6	155.6	0.2	4.6	12.8	56.4	50.9
	Artemisia rubripes Kitag.	2	104.8	153.1	381.3	0.4	8.6	15.1	94.3	101.6
	Artemisia rubripes Kitag.	3	159.8	399.8	745.9	0.5	7.8	18	191.5	151
	Adenocaulon himalaicum Edgew.	1	95.2	36.4	233.6	0.2	6.2	16.6	67.4	52.2
	Adenocaulon himalaicum Edgew.	2	118.9	52.7	310.6	0.2	5.4	22.3	88.6	84.8
	Adenocaulon himalaicum Edgew.	3	260.2	198.4	758.2	0.3	11.2	25.1	139.2	169.2
	Artemisia integrifolia L.	1	51.5	33	165.8	0.2	3.8	13.6	56	55.3
	Artemisia integrifolia L.	2	61.1	41.2	184.9	0.2	4.4	24.4	103.6	115.9
	Artemisia integrifolia L.	3	147.7	136.6	463.5	0.3	7.6	23.3	120.9	170.8
	Aster trinervius Roxb. ex D.Don	1	89.1	28.7	229.4	0.1	5.5	14.9	55.2	29.1
	Aster trinervius Roxb. ex D.Don	2	83.7	35.4	215.6	0.2	5.2	17.3	70	66.5
	Aster trinervius Roxb. ex D.Don	3	105.4	45.5	276.5	0.2	6	23.9	88.4	114.8
	Aster trinervius Roxb. ex D.Don	4	124.6	90.3	364.3	0.2	8	19.6	112.9	128.9
	Aster trinervius Roxb. ex D.Don	5	188.4	253.4	690.8	0.3	13.2	18.1	144.7	142.4
	Saussurea neoserrata Nakai	1	104.4	68.2	288.2	0.2	5.6	18	72.8	93.1
	Saussurea neoserrata Nakai	2	184.7	227.2	633.2	0.4	10	17.2	131.9	166.4
	Aster tataricus L.f.	1	94.3	35.9	239.3	0.2	4.2	18.8	57.7	63.7
	Aster tataricus L.f.	2	114.1	45.5	283.7	0.2	4	21.9	75.6	83.9
	Aster tataricus L.f.	3	132.6	84.2	359	0.2	5.6	28.4	103.3	126.7
	Aster tataricus L.f.	4	233.4	210.5	723.4	0.3	8.6	28	154.3	189.1
	Chrysosplenium sinicum Maxim.	1	43.9	20.2	120.4	0.2	2.2	17.3	58.7	50.2
	Chrysosplenium sinicum Maxim.	2	65.2	29.8	177.3	0.2	3	24.6	71.4	80.9
	Chrysosplenium sinicum Maxim.	3	173.4	73.2	451.1	0.2	6	39.6	136.2	171.6
	Brachybotrys paridiformis Maxim.	1	47.9	24	131.8	0.2	3.6	14	53.1	46.5
	Brachybotrys paridiformis Maxim.	2	58.8	47.6	172.1	0.3	3.6	16.6	104.6	139.5
	Brachybotrys paridiformis Maxim.	3	112	218.6	508.8	0.4	5.4	26.6	131.9	159.6
	Cardamine leucantha (Tausch) O. E. Schulz	1	76.6	33.8	191.3	0.2	2.8	23.2	60.4	58.7
	Cardamine leucantha (Tausch) O. E. Schulz	2	69.2	37.8	191.1	0.2	3.4	22.2	65.9	60.8
	Cardamine leucantha (Tausch) O. E. Schulz	3	86.9	65.2	237.4	0.3	4	7.9	82.9	81.2
	Cardamine leucantha (Tausch) O. E. Schulz	4	190.4	240.8	607.9	0.3	5.4	9.7	124.6	123.7
	Stellaria radians	1	46.5	43.9	145.9	0.3	2.8	23.1	61.5	76.7
	Stellaria radians	2	40	90.8	186.2	0.5	2.8	14.6	76.7	84.1
	Geranium wilfordii Maxim.	1	53	35.4	156.6	0.2	3.2	23.2	42.8	54.3
	Geranium wilfordii Maxim.	2	49.4	39.7	159.1	0.3	3.4	11.2	91.7	109.9
	Geranium wilfordii Maxim.	3	78.5	82.8	257.1	0.3	3.8	16.1	114.1	174.6
	Geranium wilfordii Maxim.	4	15.2	203	379.2	0.5	0.6	3.4	122.7	0
	Lycopus lucidus Turcz. ex Benth.	1	73.3	32.6	178.2	0.2	3.6	19.5	67.2	44.6
	Lycopus lucidus Turcz. ex Benth.	2	68.4	35.4	176.3	0.2	4.2	15.9	68.9	64.7
	Lycopus lucidus Turcz. ex Benth.	3	81.8	62.9	229	0.3	5.4	18.8	101.5	102.8
	Lycopus lucidus Turcz. ex Benth.	4	177.9	239.8	603.6	0.4	6.8	28	120.7	146.1
	Stachys baicalensis Fisch. ex Benth.	1	92.2	36.7	227.9	0.2	4.2	28.6	72.8	82.6
	Stachys baicalensis Fisch. ex Benth.	2	231	148.8	627.3	0.2	6.6	25.2	142.7	198.3
	Veronicastrum sibiricum (Linn.) Pennell	1	66.3	37.9	187	0.2	4.5	14.4	43.5	30.1
	Veronicastrum sibiricum (Linn.) Pennell	2	68.6	25.2	178.9	0.1	4.4	16.6	49.9	40
	Veronicastrum sibiricum (Linn.) Pennell	3	103.8	85.5	302	0.3	5.6	18.2	76.8	65.9
	Veronicastrum sibiricum (Linn.) Pennell	4	316.8	205.6	879.3	0.2	14.2	20.9	112.2	115.7
	Polygonum amphibium Linn.	1	124.2	62.2	328.2	0.2	6.6	19.7	77.7	105.1
	Filipendula palmata (Pall.) Maxim.	1	58.8	31.5	161.8	0.2	4	9.2	55.5	43.3
	Filipendula palmata (Pall.) Maxim.	2	109	83.9	323.6	0.3	9	17.5	84.3	113.9
	Filipendula palmata (Pall.) Maxim.	3	236.1	241.9	751.8	0.3	11.6	16.7	143.6	170.8
	Amphicarpaea edgeworthii Benth.	1	43.1	26.6	114.3	0.2	3.2	8.9	59.1	53.6
	Amphicarpaea edgeworthii Benth.	2	50.4	41.3	153.9	0.3	3.6	13.7	63.5	62.7
	Amphicarpaea edgeworthii Benth.	3	56.5	85.4	219.9	0.4	4.6	9	96.4	129.5
	Amphicarpaea edgeworthii Benth.	4	74.5	180.5	374	0.5	5	10.9	126	153.1
	Actinostemma tenerum Griff.	1	45.4	20.5	113.2	0.2	2.8	15.9	68.4	89.5
	Actinostemma tenerum Griff.	2	74	50.3	209.8	0.2	3	25.5	68.2	71.2
	Actinostemma tenerum Griff.	3	139.1	126.1	414.2	0.3	6.4	40.7	95.6	149.3
	Vicia cracca Benth.	1	102.5	59.7	288	0.2	5.8	18.1	74.8	76.4
	Vicia cracca Benth.	2	144.9	98.7	397.5	0.3	5.4	29.4	88	112.8
	Vicia cracca Benth.	3	165.2	188	540.9	0.4	6.8	20.5	110.2	135.4
Woody plants	Betula platyphylla Suk.	1	71.4	40.4	200.1	0.2	4.4	10.5	68.5	41.9
	Betula platyphylla Suk.	2	54.2	56.1	181.4	0.3	4	13.4	67	55.9
	Betula platyphylla Suk.	3	24.5	119.4	233.5	0.5	2	9.6	86.9	67.1
	Betula platyphylla Suk.	4	16.9	147.4	252.4	0.6	1.8	7.1	103.1	83.3
	Betula platyphylla Suk.	5	6.7	334	499.3	0.6	0	0	107.1	87.6
	Betula platyphylla Suk.	6	3.5	1178.5	1490	0.8	0	0	185.5	238.6
	Maackia amurensis Rupr. et Maxim.	1	85.2	31.7	216.4	0.1	5.3	15.4	31.7	32.5
	Maackia amurensis Rupr. et Maxim.	2	86.3	30.7	217.9	0.1	6.4	17	33.7	28.2
	Maackia amurensis Rupr. et Maxim.	3	97.2	37.6	241.7	0.2	5.4	14.5	41.4	40.3
	Maackia amurensis Rupr. et Maxim.	4	99.8	64	280	0.2	7.2	15	59.4	54
	Maackia amurensis Rupr. et Maxim.	5	0	979.5	1765.2	0.6	0	0	242.8	259.9
	Maackia amurensis Rupr. et Maxim.	6	0	2279.5	3543.4	0.6	0	0	316	307.7
	Juglans mandshurica Maxim.	1	73.7	41.3	203.4	0.2	4	15.3	60.1	49.9
	Juglans mandshurica Maxim.	2	78.1	40.6	221.7	0.2	6	19.7	72.8	55.2
	Juglans mandshurica Maxim.	3	54.4	107	284.5	0.4	7.2	14.7	92.4	86.7
	Juglans mandshurica Maxim.	4	43	116.5	297	0.4	5.8	13.6	92.9	82.3
	Juglans mandshurica Maxim.	5	16	183.4	406.4	0.5	1.8	4.2	106.1	92.5
	Juglans mandshurica Maxim.	6	0	396.7	734.7	0.5	0	0	135.9	128.7
	Fraxinus mandschurica Rupr.	1	88.5	41.4	241.2	0.2	5.8	18.7	60.4	64.7
	Fraxinus mandschurica Rupr.	2	101.7	57.6	263.8	0.2	6.4	16.3	66.1	53.1
	Fraxinus mandschurica Rupr.	3	94.4	82.9	281	0.3	6.6	15.6	83.8	54.5
	Fraxinus mandschurica Rupr.	4	160.2	237.9	569.2	0.4	9.4	22.9	123.8	84.2
	Fraxinus mandschurica Rupr.	5	0	1994.5	2664.5	0.7	0	0	267.2	207
	Padus racemosa (Linn.) Gilib.	1	79.1	36	205.8	0.2	5.4	12.1	56.3	44.1
	Padus racemosa (Linn.) Gilib.	2	87.9	43.4	229.7	0.2	5.8	12.6	60.9	42.5
	Padus racemosa (Linn.) Gilib.	3	94.7	69.6	280.2	0.2	6.8	15.1	72.5	50.4
	Padus racemosa (Linn.) Gilib.	4	100.3	90.2	337	0.2	6	12.6	92	53.8
	Padus racemosa (Linn.) Gilib.	5	92.6	209.1	477.4	0.4	7.6	9.8	108.4	64.8
	Padus racemosa (Linn.) Gilib.	6	0	355.1	713.9	0.5	0	0	130.8	81.7
	Padus racemosa (Linn.) Gilib.	7	0	1023	1711.5	0.6	0	0	146.2	102.1
	Malus baccata (Linn.) Borkh.	1	55.2	40.6	174.2	0.2	4.2	13.6	61.1	45.9
	Malus baccata (Linn.) Borkh.	2	19.6	85.6	160.8	0.5	2.8	6.7	76.7	69.6
	Malus baccata (Linn.) Borkh.	3	2.9	101.5	203.3	0.5	0	0	77.2	77.2
	Malus baccata (Linn.) Borkh.	4	1.5	127.3	252.7	0.5	0	0	89.1	82.7
	Malus baccata (Linn.) Borkh.	5	0	137.9	275.7	0.5	0	0	94.9	89.4
	Malus baccata (Linn.) Borkh.	6	0	321.5	594.8	0.5	0	0	131	134.7
	Padus maackii (Rupr.) Kom.	1	71.2	51.3	218.6	0.2	5	16.7	60	56.6
	Padus maackii (Rupr.) Kom.	2	52.1	106.4	282.3	0.3	3.4	9.2	86.9	95.2
	Padus maackii (Rupr.) Kom.	3	11.7	179.7	387	0.4	1	2	76.3	98.1
	Padus maackii (Rupr.) Kom.	4	0	358.8	675.1	0.5	0	0	109.2	122.1
	Padus maackii (Rupr.) Kom.	5	0	987.4	1654.7	0.6	0	0	316.2	257.3
	Phellodendron amurense Rupr.	1	71.9	44.8	214.2	0.2	4.2	15.1	70.8	53.8
	Phellodendron amurense Rupr.	2	69	45.4	194.5	0.2	3.2	16.3	69.3	55.4
	Phellodendron amurense Rupr.	3	82.4	62.1	260.5	0.2	5	16.4	74.4	57.3
	Phellodendron amurense Rupr.	4	81.7	135.9	318.1	0.4	4.8	15.4	95.4	86.5
	Phellodendron amurense Rupr.	5	13.2	396	928.1	0.4	1.8	3.9	158.1	163
	Ulmus davidiana var. japonica (Rehd.) Nakai	1	70.6	35.4	193.4	0.2	4	16.6	52.7	35.3
	Ulmus davidiana var. japonica (Rehd.) Nakai	2	62.9	76.6	221.4	0.4	2.3	11.7	83.9	70.8
	Ulmus davidiana var. japonica (Rehd.) Nakai	3	41.9	85.4	204.3	0.4	2	11.5	80.4	75.8
	Ulmus davidiana var. japonica (Rehd.) Nakai	4	16.6	108.2	289.8	0.4	1.4	7.7	89.8	95.5
	Ulmus davidiana var. japonica (Rehd.) Nakai	5	0	147	330.4	0.4	0	0	89.4	88.7
	Syringa reticulata subsp. amurensis (Rupr.) P. S. Green et M. C. Chang	1	67.9	29.8	178.4	0.2	5	12.3	52.3	41.2
	Syringa reticulata subsp. amurensis (Rupr.) P. S. Green et M. C. Chang	2	78	62.3	243.3	0.3	3.8	14.5	71.5	59.7
	Syringa reticulata subsp. amurensis (Rupr.) P. S. Green et M. C. Chang	3	92.6	96.7	304.6	0.3	4.8	15.9	93.4	86.7
	Syringa reticulata subsp. amurensis (Rupr.) P. S. Green et M. C. Chang	4	85.3	85	306.6	0.3	7	17.7	93	86.3
	Syringa reticulata subsp. amurensis (Rupr.) P. S. Green et M. C. Chang	5	120.1	268.6	632.3	0.4	7.4	16.3	157.3	162.5
	Viburnum opulus Linn.	1	60.3	41.1	176.4	0.2	3.6	14.4	61.2	42.3
	Viburnum opulus Linn.	2	39.5	98.6	228.9	0.4	3	15.6	93.3	77.8
	Viburnum opulus Linn.	3	0	95.7	236	0.4	0	0	99	100.3
	Viburnum opulus Linn.	4	0	162.2	398.6	0.4	0	0	119.6	127.8
	Viburnum opulus Linn.	5	0	222.2	525.8	0.4	0	0	121.9	145.2
	Corylus mandshurica Maxim. et Rupr.	1	58.3	32.6	158.7	0.2	3.4	14.1	44.3	28.7
	Corylus mandshurica Maxim. et Rupr.	2	70	45.4	186.5	0.2	4	15.7	48.2	54.2
	Corylus mandshurica Maxim. et Rupr.	3	75.3	52.7	205.7	0.3	5.6	15.9	53.3	62
	Corylus mandshurica Maxim. et Rupr.	4	67	91.7	241.6	0.4	5.8	12.2	52.9	81.8
	Corylus mandshurica Maxim. et Rupr.	5	22.5	504	979.2	0.5	1	4.6	193.9	251.2
	Corylus mandshurica Maxim. et Rupr.	6	0	2531.2	3914.1	0.7	0	0	691	591.6
	Corylus mandshurica Maxim. et Rupr.	7	0	2578.4	3925.3	0.7	0	0	695	599.5
	Lonicera chrysantha Turcz.	1	41.6	27.1	115.2	0.2	3.2	10.4	41.1	39.1
	Lonicera chrysantha Turcz.	2	82.3	56.4	241.3	0.2	3.8	19.6	47.5	42.8
	Lonicera chrysantha Turcz.	3	74	65.4	238.2	0.3	5.2	15.4	82.9	63.3
	Lonicera chrysantha Turcz.	4	100.1	126.8	339.6	0.4	7.2	15.2	96.8	79.9
	Lonicera chrysantha Turcz.	5	0	917	1858.2	0.5	0	0	200.9	221.5
	Philadelphus schrenkii Rupr.	1	88.2	37.8	238.2	0.2	6	15	51.3	38.5
	Philadelphus schrenkii Rupr.	2	99.3	47.5	259.4	0.2	6.8	15.6	57.8	44.4
	Philadelphus schrenkii Rupr.	3	108.5	80.6	319.7	0.3	7	17.9	77.6	59.5
	Philadelphus schrenkii Rupr.	4	103.2	132.8	387.6	0.3	7.2	16.8	94.5	65.7
	Philadelphus schrenkii Rupr.	5	75.1	296.8	640	0.4	7.4	16.6	136.4	92
	Philadelphus schrenkii Rupr.	6	0	1368.6	2085	0.7	0	0	303	260.7
	Spiraea salicifolia Linn.	1	33.9	22.6	98.7	0.2	3.2	8	45.1	29.7
	Spiraea salicifolia Linn.	2	27.2	42.4	98.6	0.4	1.8	10.6	50.4	27.9
	Spiraea salicifolia Linn.	3	0	96	174.4	0.5	0	0	73.3	52.7
	Spiraea salicifolia Linn.	4	0	186.4	284.8	0.6	0	0	107.9	104.4
	Spiraea salicifolia Linn.	5	0	2204.4	2700.3	0.8	0	0	168.4	140.3
	Rosa davurica Pall.	1	50.8	26	141.8	0.2	4	10.3	46.3	30.4
	Rosa davurica Pall.	2	63.2	26.3	164.9	0.2	4.6	13.8	60.7	44.9
	Rosa davurica Pall.	3	34.4	75.7	194.5	0.4	1.8	14.3	83.6	77.3
	Rosa davurica Pall.	4	26.3	167	320.2	0.5	2.8	7	108.3	109
	Rubus crataegifolius Bunge	1	23.9	175.9	348.9	0.5	2.8	7.6	85	72.7
	Rubus crataegifolius Bunge	2	52.7	40.9	160.6	0.3	3.6	14	64.8	58.4
	Rubus crataegifolius Bunge	3	70.7	71.5	230.9	0.3	4.2	24.4	56.8	75
	Rubus crataegifolius Bunge	4	52.1	75.9	211.8	0.4	2.6	8.2	67.2	90.4
	Rubus crataegifolius Bunge	5	11.4	247.9	416.1	0.6	0	0	102.2	134
	Rubus crataegifolius Bunge	6	0	817.8	1341.5	0.6	0	0	197.8	232.9
	Spiraea chamaedryfolia Linn.	1	171.6	101.8	447.8	0.2	4.2	16.2	47.8	36.7
	Spiraea chamaedryfolia Linn.	2	180.9	121.8	523.6	0.2	4.2	14.5	54.6	43.1
	Spiraea chamaedryfolia Linn.	3	84.8	69.3	253.7	0.3	3.8	17	74.9	68.8
	Spiraea chamaedryfolia Linn.	4	111.5	289.2	769	0.4	5.8	15.5	85.3	84
	Spiraea chamaedryfolia Linn.	5	81.3	133.8	326	0.4	0	0	459.7	411.1
	Spiraea chamaedryfolia Linn.	6	0	653.2	1347.6	0.5	0	0	575.5	437.9
	Sorbaria sorbifolia (L.) A. Braun	1	62.4	80.2	144.9	0.5	7.4	13.8	60.5	58.4
	Sorbaria sorbifolia (L.) A. Braun	2	64.1	83.1	156.7	0.5	7.2	14.5	67.7	62.1
	Sorbaria sorbifolia (L.) A. Braun	3	69.3	112.1	204.8	0.5	5.2	17.8	72.6	79.9
	Sorbaria sorbifolia (L.) A. Braun	4	63.8	156.8	243.9	0.6	5.1	13.3	92.5	116.7
	Sorbaria sorbifolia (L.) A. Braun	5	22.5	318.4	460.7	0.7	2.1	13.2	119.7	139
	Salix matsudana Koidz.	1	38.9	25.7	115.1	0.2	2.2	13.7	72.9	56.2
	Salix matsudana Koidz.	2	53.1	62.1	194.5	0.3	3.6	15.5	92.6	82.8
	Salix matsudana Koidz.	3	39.8	173.1	301.8	0.6	3.4	14.8	119	121.9
	Salix matsudana Koidz.	4	42.6	159.2	261.4	0.6	3.2	15.4	109.9	115.3
	Salix matsudana Koidz.	5	0	360.2	694.3	0.5	0	0	155.2	206.5
	Acer tataricum subsp. ginnala (Maxim.) Wesmael	1	55.7	30	157.4	0.2	3.4	18.6	51.5	42.9
	Acer tataricum subsp. ginnala (Maxim.) Wesmael	2	47.7	34.3	147.3	0.2	2.8	17.5	55.7	44.4
	Acer tataricum subsp. ginnala (Maxim.) Wesmael	3	45.4	43.3	150.5	0.3	2.8	19.1	63.2	50.2
	Acer tataricum subsp. ginnala (Maxim.) Wesmael	4	0	120	240.7	0.5	0	0	93.2	95.7
	Acer tataricum subsp. ginnala (Maxim.) Wesmael	5	0	218.6	383.2	0.6	0	0	118.6	126.7
	Acer tataricum subsp. ginnala (Maxim.) Wesmael	6	0	293.7	530	0.5	0	0	113.7	125.7
	Acer tataricum subsp. ginnala (Maxim.) Wesmael	7	0	3826.9	4911.9	0.8	0	0	374.7	480.2
	Menispermum dauricum DC.	1	88.9	48.1	247.1	0.2	7	15.6	57.7	48.9
	Menispermum dauricum DC.	2	123.3	79	344.5	0.2	6.6	22.1	72.2	78.4
	Menispermum dauricum DC.	3	144.3	210.7	512.8	0.4	8.4	20.7	80.8	98.5
Monocots	Schisandra chinensis (Turcz.) Baill.	1	187.2	75.6	420	0.2	9	25.7	85.2	68.4
	Schisandra chinensis (Turcz.) Baill.	2	181.5	80.1	454.7	0.2	9	26.3	87	87.1
	Schisandra chinensis (Turcz.) Baill.	3	186.3	97	476.3	0.2	9	24.5	70.1	89.5
	Sagittaria trifolia Linn.	1	67	26.2	161.1	0.2	3.6	15.9	97.9	128
	Sagittaria trifolia Linn.	2	400.9	125.2	954.8	0.1	4.2	19.5	113.9	193.2
	Alisma plantago-aquatica Linn.	1	52.9	26.2	134.8	0.2	3.8	19.1	68.8	71.2
	Alisma plantago-aquatica Linn.	2	244	109.9	614.8	0.2	7	9.8	109.3	194.5
	Commelina communis L.	1	47.9	19.6	126.3	0.2	4.2	28.6	57.3	114.5
	Commelina communis L.	2	144.8	88.1	412	0.2	8.6	30.4	92.2	188.3
	Carex siderosticta Hance	1	19.7	14.5	60.8	0.2	3	21.1	36.6	19.3
	Carex siderosticta Hance	2	25.3	23.2	81.5	0.3	4	40.7	49.2	36.5
	Carex siderosticta Hance	3	68.8	108.2	269	0.4	6.4	25.5	72.3	64.8
	Eleocharis mamillata Lindb.	1	40.1	20.7	104.6	0.2	5.4	18.8	41.4	39
	Eleocharis mamillata Lindb.	2	142.9	117.1	406	0.3	6.8	28	90.6	112.1
	Lilium distichum Nakai	1	125.8	57	331.6	0.2	2.8	15.9	63.3	104.8
	Lilium distichum Nakai	2	137.6	58.3	350.9	0.2	4.6	28.6	109	176.8
	Lilium distichum Nakai	3	229.9	185.8	675.4	0.3	6.2	22.2	186.1	300.5
	Elymus dahuricus Turcz.	1	44.4	28.2	125.6	0.2	4.2	19.6	48	63.5
	Elymus dahuricus Turcz.	2	45.4	33.4	142.6	0.2	6.6	19.7	51.8	55.9
	Elymus dahuricus Turcz.	3	95.9	187	387.6	0.5	6.6	25.2	121.7	121
	Zizania latifolia (Griseb.) Turcz. ex Stapf	1	96.9	43.5	239.7	0.2	4.6	23.1	63.9	83.7
	Zizania latifolia (Griseb.) Turcz. ex Stapf	2	640.6	278.2	1596.1	0.2	10.4	33.9	143.7	180.4
