# Supplementary material for: Anatomical structures of fine roots of 91 vascular plant species from four groups in a temperate forest in Northeast China
Source: PLoS One. 2019 May 1;14(5):e0215126. doi: 10.1371/journal.pone.0215126 (PMC6494041; doi:10.1371/journal.pone.0215126)
Supplement: S4 Table — (XLS) [file pone.0215126.s004.xls]

## Sheet: Sheet1
test of normal distribution（p<0.05）	Order	cortical thickness (CT)(um)	stele diameter (SD)(um)	diameter (mm)	stele to root diameter ratio (S/R)	number of cortical cell layers (NCCL)	diameter of cortical cell (DCC)(um)	conduit diameter (CD)(um)	conduit area (CA)(um2)
Fern	1	+	+	+	-	+	+	-	-
	2	+	+	+	-	-	+	+	+
	3	+	+	+	-	+	+	+	+
	4	+	+	-	-	+	+	+	+
Eudicot herbs	1	+	-	+	-	-	+	-	-
	2	-	-	-	-	-	+	-	-
	3	-	-	-	-	-	+	+	+
	4	-	+	+	-	+	+	-	-
	5	+	-	+	+	+	+	+	+
Woody plants	1	-	-	-	-	+	+	+	+
	2	-	+	-	-	+	+	+	+
	3	+	-	-	-	+	-	+	+
	4	+	-	-	-	+	-	+	+
	5	-	-	-	-	-	-	-	-
	6	-	-	-	-	-	-	-	+
	7	-	-	-	-	-	-	-	-
Monocots	1	+	+	+	-	-	+	+	+
	2	+	+	+	-	+	+	+	-
	3	+	-	+	+	+	+	+	+
